# Supplementary material for: Fistulizing Perianal Disease as a First Manifestation of Crohn’s Disease: A Systematic Review and Meta-Analysis
Source: J Clin Med. 2024 Aug 12;13(16):4734. doi: 10.3390/jcm13164734 (PMC11355404; doi:10.3390/jcm13164734)
Supplement: Supplementary file 1 [file jcm-13-04734-s001.zip]

Archive with 4 entries (4 files):
- Supplementary Figure S1 - Proportion of patients with a PAF prior to CD diagnosis plotted against mean follow-up.tif
- Supplementary Table S1 - Search strategy.pdf
- Supplementary Table S2 - Overview of the critical appraisal results.pdf
- Supplementary Table S3 - (Converted) Time to diagnosis of CD after PAF manifestation.pdf
